# Supplementary material for: Anatomic Subsites and Prognosis of Gastric Signet Ring Cell Carcinoma: A SEER Population-Based 1 : 1 Propensity-Matched Study
Source: Biomed Res Int. 2022 Jan 30;2022:1565207. doi: 10.1155/2022/1565207 (PMC8818421; doi:10.1155/2022/1565207)
Supplement: Supplementary Materials — Figure S1: Schoenfeld residuals' plot for overall survival. Figure S2: Schoenfeld residuals' plot for cancer-specific survival. Figure S3: overall survival (A) and cancer-specific survival (B) curves of selected patients based on tumor localization. Figure S4: validation of the nomogram composed of prognostic risk model. The calibration curve of the nomogram between the predicted probabilities of survival and the 45-degree line for overall survival (A) and cancer-specific survival (B). The area under the ROC curve was used to show the discrimination of the nomogram for overall survival (C) and cancer-specific survival (D). Table S1: impact of tumor localization on the OS by univariate and multivariate survival analysis in selected patients. Table S2: impact of tumor localization on the CSS by univariate and multivariate survival analysis in selected patients. [file 1565207.f1.zip]

Archive with 6 entries (6 files):
- Figure S1.pdf
- Figure S2.pdf
- Figure S3.pdf
- Figure S4.pdf
- Table S1.docx
- Table S2.docx
